# Supplementary material for: Obesity-induced pyroptotic adipocyte death leads to TREM2-dependent macrophage dysfunction and adipose tissue inflammation
Source: iScience. 2025 Dec 6;29(1):114358. doi: 10.1016/j.isci.2025.114358 (PMC12775877; doi:10.1016/j.isci.2025.114358)
Supplement: Data S1. Original raw western blot files [file mmc2.zip]

Archive with 4 entries (4 files):
- Fig1A 4wk gWAT.Tif
- Fig1A BAT_signal.Tif
- Fig1A IWAT.Tif
- Fig4C TREM2.Tif
